# Supplementary material for: High-Resolution Chloroplast SNV Profiling of 409 Grapevine (Vitis vinifera L.) Cultivars Using Whole-Genome Shotgun Sequencing
Source: Int J Mol Sci. 2026 Feb 5;27(3):1583. doi: 10.3390/ijms27031583 (PMC12898280; doi:10.3390/ijms27031583)
Supplement: Supplementary file 1 [file ijms-27-01583-s001.zip]

Archive with 3 entries (2 files):
- ijms-4087053-supplementary/
- ijms-4087053-supplementary/Table S2.xlsx
- ijms-4087053-supplementary/Tables S1, S3-S9.pdf
