# Supplementary material for: High-Resolution Chloroplast SNV Profiling of 409 Grapevine (Vitis vinifera L.) Cultivars Using Whole-Genome Shotgun Sequencing
Source: Int J Mol Sci. 2026 Feb 5;27(3):1583. doi: 10.3390/ijms27031583 (PMC12898280; doi:10.3390/ijms27031583)
Supplement: Supplementary file 1 [file ijms-27-01583-s001.zip › ijms-4087053-supplementary/Table S2.xlsx]

## Sheet: Prva
Supplementary Table S2. QC and mapping metrics for sequencing data.
	Sample name	Biosample Accession	SRR Accession	No of reads	Total bp	Average length	Q2 length	Q20(%)	Not mapped reads	Mapped reads	Percentage of mapped reads	Forward reads	Reversed reads	Average coverage
1	ALB-10A	SAMN53322932	SRR36136534	1389396	224837943	161.8	158	87.18	1209091	180404	12.9834	90392	90012	181.669
2	ALB-10AI	SAMN53322952	SRR36136362	1268616	211477310	166.7	164	83.75	1176918	91698	7.22819	46030	45668	95.0178
3	ALB-11A	SAMN53322942	SRR36136517	426874	73111004	171.3	168	86.19	386230	40644	9.52131	20351	20293	43.1098
4	ALB-11AI	SAMN53322953	SRR36136484	508558	82110547	161.5	159	83.81	450033	58525	11.508	29261	29264	58.9725
5	ALB-12A	SAMN53322943	SRR36136527	390222	65275943	167.3	164	86.27	339206	51016	13.0736	25459	25557	53.4454
6	ALB-13A	SAMN53322944	SRR36136515	277114	47514739	171.5	168	86.12	246210	30904	11.1521	15484	15420	33.0903
7	ALB-15A	SAMN53322945	SRR36136421	527801	87272102	165.4	162	85.33	405560	122287	23.1671	61368	60919	127.553
8	ALB-16A	SAMN53322946	SRR36136627	1054384	169694753	160.9	155	85.89	891539	162931	15.4515	81421	81510	165.37
9	ALB-17A	SAMN53322947	SRR36136620	1092186	179884622	164.7	161	85.55	1007490	84696	7.75472	42566	42130	87.0183
10	ALB-17AI	SAMN53322954	SRR36136491	593163	90574738	152.7	150	85.03	534577	58586	9.87688	29309	29277	55.7413
11	ALB-18AI	SAMN53322955	SRR36136592	736304	116015588	157.6	155	85.75	623188	113188	15.371	56688	56500	111.715
12	ALB-19A	SAMN53322948	SRR36136376	573306	97277737	169.7	167	85.64	502611	70695	12.3311	35005	35690	75.0797
13	ALB-19AI	SAMN53322956	SRR36136685	1734349	281978732	162.6	160	83.36	1567477	166947	9.6255	83806	83141	169.278
14	ALB-1A	SAMN53322933	SRR36136533	1150554	188580333	163.9	160	87.32	990875	159712	13.8809	80528	79184	162.938
15	ALB-20A	SAMN53322949	SRR36136502	680561	111276300	163.5	160	86.1	553656	126985	18.6567	63706	63279	129.996
16	ALB-20AI	SAMN53322957	SRR36136470	874599	142682566	163.1	161	84.34	774016	100630	11.5052	51062	49568	102.418
17	ALB-21AI	SAMN53322958	SRR36136348	882908	147069469	166.6	164	84.43	785153	97755	11.0719	48820	48935	102.003
18	ALB-2A	SAMN53322934	SRR36136601	1075493	174608766	162.4	159	86.59	907849	167757	15.5965	83829	83928	170.186
19	ALB-2AI	SAMN53322950	SRR36136405	587413	94626046	161.1	159	84.76	528753	58660	9.98616	29593	29067	58.8381
20	ALB-32AI	SAMN53322959	SRR36136669	731800	118261674	161.6	159	84.05	641539	90261	12.3341	44905	45356	90.9621
21	ALB-33AI	SAMN53322960	SRR36136679	801247	126663516	158.1	154	84.65	701860	99387	12.404	50463	48924	97.8101
22	ALB-34AI	SAMN53322961	SRR36136331	1021054	167092221	163.6	161	84.94	926563	94491	9.25426	47565	46926	96.2562
23	ALB-35AI	SAMN53322962	SRR36136583	1731330	285069267	164.7	163	84.54	1632557	98773	5.70504	49369	49404	100.207
24	ALB-37AI	SAMN53322963	SRR36136668	2609203	424876746	162.8	160	84.84	2275524	333949	12.7976	167646	166303	339.332
25	ALB-38AI	SAMN53322964	SRR36136459	1419829	238617775	168.1	167	83.25	1279754	140158	9.87089	70620	69538	146.657
26	ALB-39AI	SAMN53322965	SRR36136557	1488909	239259819	160.7	158	84.79	1306426	182654	12.2662	91213	91441	182.759
27	ALB-3A	SAMN53322935	SRR36136577	1234526	201958424	163.6	161	85.59	1087645	146950	11.9027	73718	73232	150.432
28	ALB-41AI	SAMN53322966	SRR36136665	664981	110095646	165.6	163	83.76	595730	69251	10.414	34678	34573	71.387
29	ALB-42AI	SAMN53322967	SRR36136561	659457	105400951	159.8	156	85.01	582348	77109	11.6928	38276	38833	76.1539
30	ALB-43AI	SAMN53322968	SRR36136315	973633	162023116	166.4	164	83.83	865577	108127	11.1047	54213	53914	111.921
31	ALB-44AI	SAMN53322969	SRR36136448	814144	135599843	166.6	165	84.22	735117	79027	9.70676	39248	39779	82.5908
32	ALB-4A	SAMN53322936	SRR36136551	1094429	178347028	163	160	86.29	990494	103965	9.49921	52154	51811	105.184
33	ALB-5A	SAMN53322937	SRR36136292	930013	159764677	171.8	169	84.96	794115	135990	14.6209	68141	67849	145.188
34	ALB-6A	SAMN53322938	SRR36136429	1185546	198202142	167.2	164	85.63	1059302	126285	10.6517	63453	62832	130.484
35	ALB-7A	SAMN53322939	SRR36136638	1114444	187235390	168	165	84.89	991693	122820	11.0201	61710	61110	128.62
36	ALB-8A	SAMN53322940	SRR36136542	1085630	182430791	168	165	85.16	973522	112133	10.3286	56153	55980	117.401
37	ALB-9A	SAMN53322941	SRR36136385	1374952	233847602	170.1	167	85.28	1264102	110958	8.06932	55818	55140	116.352
38	ALB-9AI	SAMN53322951	SRR36136610	650074	100827114	155.1	153	85.2	589265	60809	9.35417	30394	30415	58.6839
39	BIH-301	SAMN53323015	SRR36136286	553155	94478293	170.8	168	85.28	516078	37077	6.70282	18617	18460	39.6733
40	BIH-302	SAMN53322987	SRR36136436	1212470	182355029	150.4	147	84.86	1115615	96855	7.98824	48423	48432	91.6522
41	BIH-303	SAMN53322988	SRR36136435	1029213	156030952	151.6	149	85.16	911975	117270	11.3938	58751	58519	111.228
42	BIH-304	SAMN53323007	SRR36136633	684113	117023456	171.1	169	85.04	610149	73964	10.8117	37016	36948	81.9651
43	BIH-305	SAMN53322989	SRR36136431	652134	99087171	151.9	149	83.95	588209	63925	9.80243	31976	31949	60.3238
44	BIH-306	SAMN53323008	SRR36136630	859209	125195564	145.7	140	88.45	779893	79316	9.23128	40159	39157	74.7945
45	BIH-307	SAMN53322990	SRR36136430	792558	122305775	154.3	151	84.35	743632	48926	6.17318	24521	24405	46.3456
46	BIH-308	SAMN53322991	SRR36136432	868142	130865134	150.7	148	84.68	818308	49834	5.74031	24930	24904	46.1048
47	BIH-309	SAMN53322992	SRR36136433	1121248	173860101	155.1	152	84.5	1053169	68079	6.07172	34285	33794	64.7589
48	BIH-310	SAMN53323009	SRR36136634	1163188	187378642	161.1	157	85.93	1036853	126380	10.8645	63108	63272	131.454
49	BIH-311	SAMN53322993	SRR36136428	917364	142834121	155.7	153	83.89	853796	63568	6.92942	32022	31546	60.8973
50	BIH-312	SAMN53323014	SRR36136283	716421	121716297	169.9	167	85.08	690719	25702	3.58756	12841	12861	26.5069
51	BIH-313	SAMN53322994	SRR36136434	893462	140811094	157.6	155	83.9	822621	70841	7.92882	35235	35606	68.8591
52	BIH-314	SAMN53323010	SRR36136629	977833	153340784	156.8	152	86.43	874873	102986	10.5318	51700	51286	105.794
53	BIH-315	SAMN53323011	SRR36136635	1216801	184784308	151.9	146	85.5	1142032	74769	6.14472	37568	37201	74.6072
54	BIH-316	SAMN53322995	SRR36136537	740612	117058670	158.1	155	83.31	713348	27264	3.68128	13673	13591	25.8337
55	BIH-317	SAMN53323018	SRR36136535	4997884	791790751	158.4	157	83.13	4634315	363786	7.27848	182460	181326	376.442
56	BIH-318	SAMN53323012	SRR36136541	979295	163866594	167.3	164	85.23	936197	43098	4.40092	21831	21267	43.4782
57	BIH-319	SAMN53323016	SRR36136282	469898	66836624	142.2	137	87.64	436443	33455	7.11963	16965	16490	31.0046
58	BIH-320	SAMN53323013	SRR36136285	767832	120014552	156.3	152	86.33	693513	74319	9.67907	37362	36957	76.1395
59	BIH-501	SAMN53322996	SRR36136536	917197	141759049	154.6	152	83.92	816104	101128	11.0253	51064	50064	99.5242
60	BIH-502	SAMN53322997	SRR36136538	1120703	166787430	148.8	147	84.03	1049902	70801	6.31755	35407	35394	64.7138
61	BIH-503	SAMN53322998	SRR36136640	868663	138240875	159.1	157	82.79	830106	38557	4.43866	19378	19179	37.3052
62	BIH-504	SAMN53322999	SRR36136423	488840	74641328	152.7	150	84.45	450166	38674	7.91138	19362	19312	36.5565
63	BIH-506	SAMN53323000	SRR36136639	977727	153900908	157.4	155	83.75	922978	54749	5.59962	27682	27067	52.9206
64	BIH-507	SAMN53323001	SRR36136424	1151293	177411670	154.1	152	83.19	1039455	111919	9.72047	56094	55825	106.748
65	BIH-508	SAMN53323002	SRR36136425	1460124	227883780	156.1	154	83.9	1219523	240687	16.483	120625	120062	235.426
66	BIH-509	SAMN53323003	SRR36136637	792894	122663945	154.7	152	84.34	685073	107871	13.6039	54741	53130	105.689
67	BIH-510	SAMN53323004	SRR36136636	1125624	180508977	160.4	158	83.62	1042741	82883	7.36329	41590	41293	81.924
68	BIH-511	SAMN53322970	SRR36136438	1365740	235706381	172.6	170	85.77	1246127	119698	8.76379	60187	59511	127.994
69	BIH-512	SAMN53323005	SRR36136632	925376	148129912	160.1	158	83.9	884210	41166	4.44857	20618	20548	39.8804
70	BIH-513	SAMN53323006	SRR36136631	1087999	171488920	157.6	155	83.43	1043952	44047	4.04844	22001	22046	41.7557
71	BIH-514	SAMN53322971	SRR36136647	941965	157076467	166.8	164	85.68	828129	113898	12.0907	56880	57018	121.181
72	BIH-515	SAMN53322972	SRR36136547	1048436	181785433	173.4	170	85.44	964073	84363	8.04656	42483	41880	90.8508
73	BIH-516	SAMN53322973	SRR36136301	1036413	167532830	161.6	159	86.73	973853	62560	6.0362	31216	31344	62.5894
74	BIH-517	SAMN53322974	SRR36136303	1231961	201829245	163.8	160	86.51	1149243	82718	6.71434	41447	41271	83.5774
75	BIH-518	SAMN53322975	SRR36136427	1282962	206601296	161	157	86.47	1234754	48208	3.75755	24096	24112	46.8254
76	BIH-519	SAMN53322976	SRR36136417	1091105	171534735	157.2	154	87.5	974593	116587	10.6845	58734	57853	118.072
77	BIH-520	SAMN53322977	SRR36136422	1198516	191551731	159.8	156	86.41	1133372	65144	5.43539	32481	32663	63.6252
78	BIH-521	SAMN53322978	SRR36136305	1030908	163052083	158.2	155	87.02	955611	75297	7.30395	37831	37466	73.722
79	BIH-522	SAMN53322979	SRR36136298	561216	90542060	161.3	158	85.4	514915	46301	8.25012	23245	23056	46.3006
80	BIH-523	SAMN53322980	SRR36136293	957600	153423167	160.2	156	87.32	895165	62435	6.51995	31453	30982	61.7214
81	BIH-524	SAMN53322981	SRR36136294	907492	145948534	160.8	156	86.76	816255	91237	10.0538	45683	45554	94.0581
82	BIH-525	SAMN53322982	SRR36136295	1218554	204185354	167.6	164	85.78	1142410	76144	6.24872	38382	37762	78.4775
83	BIH-526	SAMN53322983	SRR36136291	858748	137681280	160.3	156	86.61	768973	89775	10.4542	45046	44729	90.7785
84	BIH-601	SAMN53322984	SRR36136296	1021622	151364481	148.2	141	87.06	903802	117864	11.5365	59020	58844	115.458
85	BIH-602	SAMN53322985	SRR36136437	733691	122299981	166.7	163	86.74	682643	51048	6.9577	25412	25636	52.491
86	BIH-608	SAMN53323017	SRR36136287	707937	117165253	165.5	162	85.63	665535	42402	5.98952	21127	21275	43.1618
87	BIH-609	SAMN53322986	SRR36136297	546967	82346392	150.6	145	87.26	483195	63772	11.6592	32026	31746	62.6606
88	BIH-603	SAMN53323071	SRR36136628	703756	116051172	164.9	162	86.15	663328	40428	5.7446	20230	20198	40.8175
89	BIH-604	SAMN53323072	SRR36136626	576016	95383137	165.6	162	86.62	536430	39586	6.87238	19848	19738	40.3917
90	BIH-605	SAMN53323073	SRR36136625	802678	129803153	161.7	158	87.35	739528	63150	7.86741	31838	31312	63.2951
91	BIH-606	SAMN53323074	SRR36136624	630895	100703075	159.6	156	87.53	575516	55379	8.77785	27663	27716	56.9807
92	BIH-607	SAMN53323075	SRR36136623	839830	136635917	162.7	159	85.82	750034	89796	10.6922	45203	44593	92.4367
93	BIH-610	SAMN53323076	SRR36136622	456178	73701047	161.6	158	86.14	426584	29594	6.48738	14761	14833	29.3782
94	BIH-611	SAMN53323077	SRR36136617	478704	78564067	164.1	160	86.52	450290	28414	5.93561	14021	14393	28.7419
95	FRA-10F	SAMN53323023	SRR36136381	710243	120420970	169.5	167	85.44	671629	38614	5.43673	19267	19347	40.4333
96	FRA-11AF	SAMN53323040	SRR36136526	540481	90690726	167.8	165	84.61	479658	60823	11.2535	30503	30320	63.8059
97	FRA-11F	SAMN53323024	SRR36136379	433849	74294920	171.2	169	84.88	403917	29932	6.89917	15005	14927	31.6401
98	FRA-13F	SAMN53323025	SRR36136382	1507028	255323108	169.4	167	84.9	1401130	105952	7.03027	52923	53029	110.688
99	FRA-14AF	SAMN53323041	SRR36136531	630447	106449285	168.8	167	83.51	591426	39021	6.18942	19646	19375	40.5612
100	FRA-16F	SAMN53323026	SRR36136290	662111	111495095	168.4	165	85.98	606265	55846	8.43454	27730	28116	58.2964
101	FRA-18AF	SAMN53323042	SRR36136418	678599	113662753	167.5	165	84.67	627154	51445	7.58106	25706	25739	53.0671
102	FRA-18F	SAMN53323027	SRR36136383	393611	68836540	174.9	173	84.37	364973	28638	7.27571	14394	14244	31.0101
103	FRA-19AF	SAMN53323043	SRR36136530	792484	127827812	161.3	159	84.9	740076	52408	6.61313	26160	26248	52.0292
104	FRA-19F	SAMN53323028	SRR36136289	588967	100748138	171.1	169	84.42	534540	54427	9.2411	27333	27094	58.0722
105	FRA-20F	SAMN53323029	SRR36136384	686620	116707893	170	168	84.47	644488	42132	6.13615	21274	20858	43.9832
106	FRA-22F	SAMN53323030	SRR36136288	554670	94725089	170.8	168	84.58	519182	35488	6.39804	17579	17909	37.8288
107	FRA-23F	SAMN53323031	SRR36136284	605613	100741537	166.3	163	85.62	559495	46118	7.61509	23271	22847	47.7336
108	FRA-24F	SAMN53323032	SRR36136523	840112	146882013	174.8	173	83.49	765692	74420	8.85834	37446	36974	80.806
109	FRA-28F	SAMN53323033	SRR36136518	451004	78305723	173.6	171	84.44	419611	31393	6.96069	15770	15623	33.7062
110	FRA-30F	SAMN53323034	SRR36136522	757360	126851966	167.5	165	85.55	694819	62541	8.25776	31457	31084	65.0828
111	FRA-31F	SAMN53323035	SRR36136519	1035327	174826687	168.9	166	85.7	948898	86429	8.34799	43515	42914	90.5093
112	FRA-32F	SAMN53323036	SRR36136521	892107	153768531	172.4	170	84.5	820714	71393	8.00274	36078	35315	76.3767
113	FRA-33F	SAMN53323037	SRR36136520	1003544	169911401	169.3	167	84.25	922904	80640	8.03552	40446	40194	84.3723
114	FRA-34F	SAMN53323038	SRR36136525	548632	94932403	173	170	84.57	489243	59389	10.8249	29680	29709	64.288
115	FRA-3F	SAMN53323019	SRR36136539	1123349	184630875	164.4	160	86.25	1037649	85700	7.62897	42950	42750	86.9053
116	FRA-6F	SAMN53323020	SRR36136386	717802	121992307	170	167	86.16	666761	51041	7.11074	25785	25256	53.7943
117	FRA-7F	SAMN53323021	SRR36136540	602600	104732888	173.8	171	84.88	552313	50287	8.345	25243	25044	54.4317
118	FRA-8AF	SAMN53323039	SRR36136532	522985	86607462	165.6	163	85.71	483478	39507	7.55414	20028	19479	40.5794
119	FRA-9F	SAMN53323022	SRR36136380	540579	92469035	171.1	169	85.35	500209	40370	7.46792	20193	20177	42.7322
120	GRE-10AG	SAMN53323053	SRR36136524	2239395	372103670	166.2	164	84.29	2124351	115087	5.1391	57366	57721	116.054
121	GRE-1AG	SAMN53323044	SRR36136528	2532007	425315532	168	166	84.74	2406280	125800	4.96825	63371	62429	127.894
122	GRE-2AG	SAMN53323045	SRR36136529	1856141	304828984	164.2	162	84.16	1709325	146899	7.91386	74678	72221	146.907
123	GRE-3AG	SAMN53323046	SRR36136508	968920	159927068	165.1	164	82.65	913420	55500	5.72803	27766	27734	55.871
124	GRE-4AG	SAMN53323047	SRR36136513	1213373	204789355	168.8	167	82.79	1142181	71192	5.86728	35831	35361	73.2998
125	GRE-5AG	SAMN53323048	SRR36136509	1151293	187668003	163	160	85	1028314	123055	10.6877	61765	61290	125.007
126	GRE-6AG	SAMN53323049	SRR36136512	1196501	199714183	166.9	165	84.01	1088953	107613	8.99349	53704	53909	111.252
127	GRE-7AG	SAMN53323050	SRR36136510	1191299	196913796	165.3	163	85.2	1098674	92625	7.77513	46215	46410	94.2823
128	GRE-801	SAMN53323054	SRR36136514	769491	129014185	167.7	164	85.82	702268	67223	8.73603	33805	33418	69.9509
129	GRE-802	SAMN53323055	SRR36136507	631913	108302862	171.4	168	85.59	568774	63139	9.99172	31545	31594	67.3628
130	GRE-803	SAMN53323069	SRR36136409	868075	141727402	163.3	159	87.48	797187	70888	8.16611	35645	35243	71.8045
131	GRE-804	SAMN53323061	SRR36136414	1094857	178939660	163.4	160	86.29	974704	120194	10.9776	60440	59754	125.021
132	GRE-805	SAMN53323056	SRR36136426	638319	107741934	168.8	165	86.23	591779	46540	7.29103	23490	23050	48.6791
133	GRE-806	SAMN53323065	SRR36136372	710130	117981127	166.1	162	86.81	651108	59022	8.31144	29499	29523	61.114
134	GRE-807	SAMN53323063	SRR36136412	1114325	185221371	166.2	163	85.93	1028063	86262	7.74119	43402	42860	88.3679
135	GRE-808	SAMN53323068	SRR36136410	972894	163131469	167.7	164	86.39	861355	111611	11.4712	55389	56222	117.46
136	GRE-809	SAMN53323057	SRR36136416	869957	142720190	164.1	160	87.41	809112	60845	6.99402	30381	30464	61.4787
137	GRE-810	SAMN53323060	SRR36136420	1072109	177863810	165.9	163	85.6	980340	91769	8.55967	46191	45578	94.0337
138	GRE-811	SAMN53323064	SRR36136411	871248	143648847	164.9	161	86.57	805316	65932	7.56754	33303	32629	67.5711
139	GRE-812	SAMN53323058	SRR36136419	1179759	197357058	167.3	164	86.26	1099206	80553	6.82792	40357	40196	83.3071
140	GRE-813	SAMN53323059	SRR36136415	1251766	209785650	167.6	164	86.06	1112992	138850	11.0917	70174	68676	144.321
141	GRE-814	SAMN53323067	SRR36136371	1029849	173056850	168	164	86.67	940815	89034	8.64535	44686	44348	92.754
142	GRE-815	SAMN53323062	SRR36136413	924494	152412328	164.9	162	86.31	832719	91775	9.92705	45780	45995	93.5827
143	GRE-816	SAMN53323066	SRR36136373	1002384	166388140	166	164	86.48	895927	106510	10.6251	53538	52972	113.944
144	GRE-8AG	SAMN53323051	SRR36136511	1788566	281765454	157.5	155	86.11	1650017	138634	7.75076	69653	68981	133.809
145	GRE-9AG	SAMN53323052	SRR36136516	2102987	343994790	163.6	160	82.67	1972801	130257	6.1937	65071	65186	130.645
146	HRV-101	SAMN53323115	SRR36136401	1367754	198805577	145.4	146	85.34	1185849	182033	13.3077	90974	91059	164.895
147	HRV-102	SAMN53323116	SRR36136400	479171	72293832	150.9	152	84.48	434654	44517	9.29042	22410	22107	41.502
148	HRV-103	SAMN53323117	SRR36136399	1293278	178813598	138.3	136	86.87	1185863	107451	8.30819	53958	53493	91.3277
149	HRV-104	SAMN53323118	SRR36136398	1279564	173423281	135.5	134	86	1191756	87808	6.86234	44212	43596	72.7622
150	HRV-105	SAMN53323119	SRR36136397	1015845	137892204	135.7	133	86.59	936760	79085	7.78514	39959	39126	66.1987
151	HRV-106	SAMN53323120	SRR36136614	1192870	163084135	136.7	133	87.1	1079087	113817	9.54117	56675	57142	96.4312
152	HRV-107	SAMN53323121	SRR36136609	1162900	191990324	165.1	165	84.84	1035498	127458	10.9598	63695	63763	130.801
153	HRV-108	SAMN53323122	SRR36136608	999380	163886639	164	164	84.7	910753	88627	8.8682	44412	44215	89.9017
154	HRV-109	SAMN53323123	SRR36136611	1506942	206502117	137	136	86.28	1383997	122959	8.15943	61622	61337	104.204
155	HRV-110	SAMN53323124	SRR36136607	570017	79955482	140.3	139	86.62	524890	45127	7.91678	22545	22582	39.0463
156	HRV-111	SAMN53323125	SRR36136352	501617	70165223	139.9	138	88.13	425981	75636	15.0784	37677	37959	66.7148
157	HRV-112	SAMN53323126	SRR36136358	528698	74524721	141	140	85.65	477317	51381	9.7184	26002	25379	44.7867
158	HRV-113	SAMN53323127	SRR36136351	400996	56447523	140.8	139	86.87	341959	59037	14.7226	29713	29324	52.0494
159	HRV-114	SAMN53323128	SRR36136605	523486	69900944	133.5	132	87.79	453061	70425	13.4531	35245	35180	58.804
160	HRV-115	SAMN53323129	SRR36136604	646002	87327497	135.2	134	87.27	568537	77465	11.9914	38987	38478	65.1414
161	HRV-116	SAMN53323130	SRR36136600	798387	127077526	159.2	157	83.51	693519	104937	13.1425	52505	52432	105.162
162	HRV-117	SAMN53323131	SRR36136599	1490791	240422055	161.3	161	85.01	1352186	138677	9.30179	69707	68970	138.501
163	HRV-118	SAMN53323145	SRR36136389	1002761	144458868	144.1	138	87.09	919066	83695	8.34646	42040	41655	79.7881
164	HRV-119	SAMN53323132	SRR36136602	695605	107756287	154.9	152	84.65	646841	48764	7.0103	24370	24394	46.5554
165	HRV-121	SAMN53323133	SRR36136361	836330	115382958	138	136	86.96	772045	64285	7.68656	32424	31861	54.3629
166	HRV-122	SAMN53323134	SRR36136603	1066790	141819414	132.9	131	86.97	1003885	62905	5.89666	31472	31433	51.2577
167	HRV-123	SAMN53323135	SRR36136360	1129463	177752883	157.4	155	84.38	1011443	118096	10.4552	59197	58899	115.13
168	HRV-124	SAMN53323136	SRR36136359	463093	69224933	149.5	147	85.3	429690	33403	7.21302	16775	16628	30.7294
169	HRV-125	SAMN53323137	SRR36136355	1321499	200230052	151.5	148	84.61	1224721	96778	7.32335	48563	48215	90.1293
170	HRV-126	SAMN53323138	SRR36136354	1496869	229243415	153.1	150	84.83	1386258	110643	7.39147	55350	55293	103.879
171	HRV-127	SAMN53323139	SRR36136356	758340	113243246	149.3	147	84.71	700057	58283	7.6856	29072	29211	53.6319
172	HRV-128	SAMN53323140	SRR36136353	597670	89475775	149.7	147	85.98	558085	39585	6.62322	19795	19790	36.3759
173	HRV-129	SAMN53323141	SRR36136396	570921	91277095	159.9	160	84.69	523910	47011	8.23424	23583	23428	46.6307
174	HRV-130	SAMN53323070	SRR36136408	584296	99211470	169.8	168	85.73	548791	35505	6.07654	17785	17720	37.365
175	HRV-131	SAMN53323142	SRR36136395	743748	113443247	152.5	150	84.41	690504	53244	7.15888	26716	26528	49.9821
176	HRV-132	SAMN53323143	SRR36136357	693604	105229048	151.7	149	84.64	622997	70607	10.1797	35564	35043	66.7269
177	HRV-133	SAMN53323144	SRR36136390	922420	140640912	152.5	150	83.96	852969	69451	7.52922	34871	34580	65.3757
178	HRV-701	SAMN53323078	SRR36136618	364446	58690385	161	157	86.38	343172	21274	5.83735	10651	10623	20.9725
179	HRV-702	SAMN53323079	SRR36136616	378561	61750461	163.1	161	87.09	354649	23912	6.31655	11931	11981	24.1247
180	HRV-703	SAMN53323080	SRR36136619	360267	59767805	165.9	162	85.39	333493	26774	7.43171	13480	13294	27.3919
181	HRV-704	SAMN53323081	SRR36136615	913947	153225492	167.7	165	85.4	861213	52734	5.76992	26634	26100	54.2712
182	HRV-705	SAMN53323082	SRR36136378	747605	121014302	161.9	158	86.48	697358	50247	6.72106	25101	25146	49.75
183	HRV-706	SAMN53323154	SRR36136485	408236	69738389	170.8	169	84.99	384129	24107	5.90516	11962	12145	25.3289
184	HRV-707	SAMN53323160	SRR36136483	4001245	677954023	169.4	169	83.53	3775440	225908	5.6458	113034	112874	234.666
185	HRV-708	SAMN53323150	SRR36136490	379830	54918577	144.6	140	86.56	347188	32642	8.59384	16307	16335	31.2499
186	HRV-709	SAMN53323083	SRR36136621	737269	115080432	156.1	153	87.6	659522	77747	10.5453	38881	38866	77.136
187	HRV-710	SAMN53323146	SRR36136391	880946	140413611	159.4	155	85.82	776682	104292	11.8383	52171	52121	109.641
188	HRV-711	SAMN53323147	SRR36136493	1116725	175723757	157.4	152	85.38	1017863	98862	8.85285	49199	49663	102.698
189	HRV-712	SAMN53323084	SRR36136377	387610	63590254	164.1	160	87.19	366381	21229	5.4769	10756	10473	21.2859
190	HRV-713	SAMN53323085	SRR36136495	529347	84509161	159.6	155	86.66	501782	27565	5.20736	13745	13820	26.9995
191	HRV-714	SAMN53323086	SRR36136494	518092	87486107	168.9	166	85.43	496096	21996	4.24558	11029	10967	22.5384
192	HRV-715	SAMN53323148	SRR36136489	1219475	185081417	151.8	146	86.82	1099788	119718	9.81693	60174	59544	119.327
193	HRV-716	SAMN53323149	SRR36136488	1216381	206775652	170	167	84.78	1164296	52085	4.28196	26210	25875	53.431
194	HRV-717	SAMN53323087	SRR36136496	410635	67453985	164.3	162	85.9	373161	37474	9.12587	18822	18652	38.2186
195	HRV-718	SAMN53323161	SRR36136394	6244624	1039579424	166.5	166	83.65	6008156	236666	3.7898	118906	117760	236.79
196	HRV-719	SAMN53323155	SRR36136480	727525	126452070	173.8	171	85.51	698174	29351	4.03436	14699	14652	31.0507
197	HRV-720	SAMN53323156	SRR36136481	1480702	248448034	167.8	165	85.88	1425784	54918	3.70892	27492	27426	55.5743
198	HRV-721	SAMN53323088	SRR36136374	710984	119461756	168	166	85.48	676165	34819	4.8973	17445	17374	35.7737
199	HRV-722	SAMN53323151	SRR36136487	358886	56603113	157.7	152	86.08	306872	52014	14.4932	25856	26158	53.2658
200	HRV-723	SAMN53323089	SRR36136370	505394	81332951	160.9	157	87.22	463180	42214	8.35269	21024	21190	42.2742
201	HRV-724	SAMN53323157	SRR36136479	429051	73105183	170.4	168	85.39	399272	29779	6.94067	14959	14820	31.4721
202	HRV-725	SAMN53323090	SRR36136375	485861	81327817	167.4	165	85.79	461363	24498	5.04218	12301	12197	25.2395
203	HRV-726	SAMN53323091	SRR36136369	456534	77392802	169.5	167	85.6	429620	26914	5.89529	13539	13375	28.0684
204	HRV-727	SAMN53323152	SRR36136486	768572	119135297	155	149	86.55	710921	57651	7.50105	28758	28893	59.3772
205	HRV-728	SAMN53323158	SRR36136482	703567	122437654	174	174	84.28	670212	33355	4.74084	16921	16434	35.3487
206	HRV-729	SAMN53323092	SRR36136368	712878	121278902	170.1	167	84.59	659419	53459	7.49904	26841	26618	56.459
207	HRV-730	SAMN53323093	SRR36136367	453307	75047274	165.6	163	85.4	427659	25648	5.65798	12837	12811	26.1181
208	HRV-731	SAMN53323094	SRR36136363	692087	116539087	168.4	165	85.47	643544	48543	7.014	24307	24236	50.1865
209	HRV-732	SAMN53323095	SRR36136506	894152	145970093	163.2	160	86.48	816120	78032	8.72693	39029	39003	78.6961
210	HRV-733	SAMN53323096	SRR36136364	537304	90894076	169.2	166	85.54	493867	43437	8.08425	21847	21590	45.648
211	HRV-734	SAMN53323097	SRR36136505	378353	63830895	168.7	166	85.71	347935	30418	8.03958	15404	15014	31.7778
212	HRV-735	SAMN53323098	SRR36136365	371765	63115089	169.8	167	85.03	341984	29781	8.01071	14868	14913	31.6266
213	HRV-737	SAMN53323099	SRR36136504	612300	104724333	171	168	85.62	571083	41217	6.7315	20928	20289	43.4125
214	HRV-738	SAMN53323100	SRR36136366	679246	113844634	167.6	164	85.84	621277	57969	8.53432	28724	29245	60.0238
215	HRV-739	SAMN53323101	SRR36136503	908312	147088724	161.9	158	85.29	849265	59047	6.50074	29567	29480	58.8335
216	HRV-740	SAMN53323153	SRR36136492	821185	138787082	169	166	84.42	774223	46962	5.71881	23524	23438	48.9595
217	HRV-741	SAMN53323102	SRR36136501	485421	80789984	166.4	162	85.19	457373	28048	5.77808	13831	14217	28.5979
218	HRV-742	SAMN53323103	SRR36136500	674670	111348721	165	161	85.69	611703	62967	9.33301	31604	31363	65.0697
219	HRV-743	SAMN53323159	SRR36136478	1492470	247435294	165.8	163	85.69	1430105	62365	4.17864	31261	31104	62.8086
220	HRV-744	SAMN53323104	SRR36136499	736447	122796612	166.7	163	85.56	684433	52014	7.06283	26144	25870	53.5892
221	HRV-745	SAMN53323105	SRR36136612	1063359	178574145	167.9	164	85.01	993105	70254	6.6068	35466	34788	72.8255
222	HRV-746	SAMN53323106	SRR36136606	753618	125726140	166.8	163	85.89	726617	27001	3.58285	13419	13582	27.1091
223	HRV-747	SAMN53323107	SRR36136613	868399	143644095	165.4	163	85.69	797079	71320	8.21281	35577	35743	73.0871
224	HRV-749	SAMN53323108	SRR36136407	611125	100458792	164.4	160	86.33	573819	37306	6.10448	18868	18438	37.8794
225	HRV-751	SAMN53323109	SRR36136497	682560	113077982	165.7	162	85.75	624609	57951	8.49024	29033	28918	59.2248
226	HRV-753	SAMN53323110	SRR36136406	776764	122830404	158.1	154	87.07	753725	23039	2.96602	11374	11665	21.758
227	HRV-754	SAMN53323111	SRR36136498	515483	84605997	164.1	161	85.82	490468	25015	4.85273	12579	12436	25.1416
228	HRV-755	SAMN53323112	SRR36136404	653654	108506311	166	162	86.05	599862	53792	8.22943	26868	26924	55.2569
229	HRV-756	SAMN53323113	SRR36136403	627451	104409785	166.4	163	85.83	585011	42440	6.76387	21366	21074	43.4836
230	HRV-760	SAMN53323114	SRR36136402	602075	101717314	168.9	166	85.12	570078	31997	5.31445	16010	15987	33.3301
231	MKD-401	SAMN53323162	SRR36136587	1114824	189649748	170.1	167	84.97	1062665	52159	4.67868	26305	25854	53.9757
232	MKD-402	SAMN53323163	SRR36136593	637907	94834094	148.7	143	86.24	596768	41139	6.44906	20490	20649	40.3341
233	MKD-403	SAMN53323164	SRR36136388	949528	145842499	153.6	151	85.99	843688	105910	11.1531	53485	52425	108.825
234	MKD-404	SAMN53323165	SRR36136392	1189270	183572381	154.4	152	84.1	1110803	78467	6.59791	39332	39135	74.5485
235	MKD-405	SAMN53323166	SRR36136387	478926	75217699	157.1	155	84.62	445012	33914	7.08126	17188	16726	32.7665
236	MKD-406	SAMN53323167	SRR36136393	468600	68487317	146.2	139	86.49	432514	36086	7.70081	18138	17948	35.0149
237	MNE-201	SAMN53323168	SRR36136690	717756	109411816	152.4	150	84.41	673833	43923	6.11949	21893	22030	41.0713
238	MNE-202	SAMN53323169	SRR36136689	719819	111966695	155.5	153	84.7	674405	45414	6.30909	22834	22580	43.2252
239	MNE-203	SAMN53323170	SRR36136684	747550	108566650	145.2	142	85.87	659000	88550	11.8454	44157	44393	82.6026
240	MNE-204	SAMN53323171	SRR36136598	1043546	157062712	150.5	147	85.11	957112	86434	8.28272	43174	43260	80.4956
241	MNE-206	SAMN53323172	SRR36136597	875492	133877880	152.9	150	83.94	813919	61573	7.03296	31004	30569	57.7398
242	MNE-207	SAMN53323173	SRR36136686	696905	105216286	151	148	84.06	649667	47238	6.77826	23513	23725	43.9273
243	MNE-208	SAMN53323174	SRR36136596	548039	81999277	149.6	146	85.16	511018	37021	6.75518	18580	18441	33.8922
244	MNE-209	SAMN53323175	SRR36136687	377114	54377625	144.2	140	85.52	336570	40544	10.7511	20231	20313	37.8053
245	MNE-210	SAMN53323176	SRR36136595	877605	131250354	149.6	146	85.15	812136	65469	7.45996	32763	32706	60.2447
246	MNE-211	SAMN53323177	SRR36136594	515519	78013659	151.3	148	85.58	488046	27473	5.32919	13805	13668	25.3972
247	MNE-212	SAMN53323178	SRR36136590	1204763	182823911	151.8	149	84.3	1122849	81914	6.79918	40984	40930	76.4722
248	MNE-213	SAMN53323179	SRR36136589	643229	101712650	158.1	155	84.03	598832	44397	6.90221	22091	22306	43.1602
249	MNE-214	SAMN53323180	SRR36136591	462407	71366735	154.3	152	84.19	424329	38078	8.23474	19202	18876	36.0287
250	MNE-215	SAMN53323181	SRR36136588	1198073	178066603	148.6	146	84.04	1032068	166065	13.8603	83144	82921	156.498
251	MNE-216	SAMN53323182	SRR36136471	856687	128173065	149.6	146	85.02	792146	64541	7.53379	32218	32323	59.3676
252	MNE-217	SAMN53323183	SRR36136469	1813751	282989401	156	153	83.97	1697782	116041	6.39759	58060	57981	110.632
253	MNE-218	SAMN53323184	SRR36136350	1131433	175034111	154.7	152	84.32	1017116	114343	10.1058	57632	56711	110.76
254	REF-1	SAMN53323335	SRR36136549	2850695	490953307	172.2	177	79.73	2573831	277053	9.71814	139444	137609	296.099
255	REF-2	SAMN53323336	SRR36136544	3912275	680243496	173.9	177	83.27	3386577	526072	13.4454	264249	261823	570.394
256	REF-3	SAMN53323337	SRR36136550	7090192	1225138600	172.8	176	83.04	6611650	478854	6.75346	241197	237657	511.375
257	REF-4	SAMN53323338	SRR36136543	3765017	672645862	178.7	183	81.48	3354166	411126	10.9188	206444	204682	458.832
258	REF-5	SAMN53323339	SRR36136310	6802953	1187072948	174.5	179	82.66	6234139	569257	8.36725	285330	283927	616.194
259	REF-6	SAMN53323340	SRR36136302	5346099	935967433	175.1	178	82.18	4795084	551574	10.3162	276976	274598	597.645
260	SLO-1	SAMN53323185	SRR36136349	1016783	171582887	168.8	168	87.08	918226	98557	9.69302	49470	49087	103.428
261	SLO-100S	SAMN53323275	SRR36136565	1631666	253630528	155.4	152	87.45	1525840	105846	6.48691	52947	52899	101.574
262	SLO-101S	SAMN53323276	SRR36136568	1315899	204355325	155.3	153	87.52	1206079	109838	8.34688	55011	54827	106.148
263	SLO-102S	SAMN53323277	SRR36136564	1295172	198172065	153	150	87.78	1162519	132704	10.2456	66693	66011	125.727
264	SLO-103S	SAMN53323278	SRR36136569	1052691	172887260	164.2	161	86.61	924535	128178	12.176	64422	63756	131.68
265	SLO-104S	SAMN53323279	SRR36136563	1224015	184225910	150.5	149	89.13	1097334	126697	10.3508	63984	62713	118.204
266	SLO-105S	SAMN53323280	SRR36136570	1092861	172213557	157.6	155	87.29	1005848	87013	7.96195	43884	43129	84.3633
267	SLO-108S	SAMN53323281	SRR36136562	865746	144395296	166.8	164	84.05	792056	73690	8.51173	36780	36910	76.387
268	SLO-10T	SAMN53323254	SRR36136463	1054240	168126789	159.5	157	84.75	964126	90114	8.54777	45415	44699	88.6592
269	SLO-110S	SAMN53323282	SRR36136447	920819	152566043	165.7	162	85.22	860476	60343	6.55319	30408	29935	61.4078
270	SLO-113S	SAMN53323283	SRR36136309	913477	155390264	170.1	168	84.76	838308	75169	8.22889	37857	37312	79.2132
271	SLO-116S	SAMN53323284	SRR36136558	851805	138100924	162.1	159	85.11	806122	45683	5.36308	22990	22693	44.5963
272	SLO-11S	SAMN53323193	SRR36136336	1174844	189190415	161	160	86.2	1001058	173840	14.7962	87224	86616	175.043
273	SLO-11T	SAMN53323267	SRR36136660	482381	79526453	164.9	162	83.99	448667	33714	6.98908	16947	16767	34.1388
274	SLO-121S	SAMN53323285	SRR36136555	889923	147430817	165.7	163	85.19	789269	100667	11.3117	50777	49890	103.842
275	SLO-123S	SAMN53323286	SRR36136559	1282932	210053199	163.7	160	86.12	1164062	118932	9.26988	59476	59456	120.128
276	SLO-125S	SAMN53323287	SRR36136322	1196626	191603264	160.1	157	84.99	1108912	87714	7.33011	43938	43776	85.581
277	SLO-127S	SAMN53323289	SRR36136321	1405136	228648215	162.7	160	85.22	1267698	137542	9.78779	69373	68169	138.487
278	SLO-128S	SAMN53323290	SRR36136316	1205143	185451879	153.9	151	86.99	1099540	105650	8.76625	53328	52322	99.9402
279	SLO-129S	SAMN53323291	SRR36136317	877322	141065807	160.8	157	86.31	809688	67634	7.70914	33779	33855	66.8263
280	SLO-12T	SAMN53323255	SRR36136457	535640	87974439	164.2	162	83.87	505593	30047	5.60955	14870	15177	30.07
281	SLO-130S	SAMN53323292	SRR36136318	1151861	186471849	161.9	159	85.84	1094113	57748	5.01345	28930	28818	56.4039
282	SLO-132S	SAMN53323293	SRR36136314	1248043	204284604	163.7	161	85.11	1164223	83820	6.71611	42355	41465	83.0158
283	SLO-137S	SAMN53323294	SRR36136319	1000652	167688899	167.6	166	85.02	917109	83543	8.34886	42026	41517	86.4767
284	SLO-138S	SAMN53323295	SRR36136313	1445827	241290667	166.9	164	84.68	1313153	132776	9.18275	66710	66066	137.949
285	SLO-13S	SAMN53323194	SRR36136337	1972428	299743696	152	149	86.29	1819676	152802	7.7467	77211	75591	141.793
286	SLO-13T	SAMN53323256	SRR36136464	516876	83398542	161.4	158	85.62	480395	36481	7.05798	18469	18012	36.297
287	SLO-14S	SAMN53323195	SRR36136335	1697868	272440867	160.5	158	84.47	1558758	139185	8.19727	70163	69022	136.902
288	SLO-14T	SAMN53323257	SRR36136456	717919	113516492	158.1	155	85.76	671207	46712	6.50658	23648	23064	45.5682
289	SLO-15T	SAMN53323258	SRR36136455	967651	163314646	168.8	167	84.38	902010	65641	6.78354	33204	32437	68.2384
290	SLO-16T	SAMN53323259	SRR36136451	1028443	163187311	158.7	156	85.34	958449	69994	6.80582	35184	34810	67.9981
291	SLO-17T	SAMN53323260	SRR36136450	627409	106140173	169.2	167	82.58	557428	69981	11.154	34928	35053	73.6335
292	SLO-186S	SAMN53323299	SRR36136306	1273946	200260111	157.2	154	86.46	1134991	139010	10.9113	69729	69281	135.084
293	SLO-187S	SAMN53323300	SRR36136449	1123613	185992486	165.5	163	85.45	1017330	106307	9.46097	53439	52868	109.442
294	SLO-188S	SAMN53323301	SRR36136307	1472176	236899799	160.9	158	85.86	1369718	102519	6.96348	50822	51697	101.882
295	SLO-189S	SAMN53323302	SRR36136308	1340508	215554587	160.8	158	85.39	1232621	107937	8.05165	53633	54304	107.376
296	SLO-18S	SAMN53323196	SRR36136338	1595135	255273393	160	157	84.53	1482389	112807	7.07167	56456	56351	110.986
297	SLO-18T	SAMN53323261	SRR36136667	795626	125566540	157.8	155	85.27	741065	54561	6.85762	27374	27187	52.8545
298	SLO-190S	SAMN53323303	SRR36136642	1663263	268529244	161.4	159	84.94	1427906	235530	14.1592	118480	117050	237.988
299	SLO-19S	SAMN53323197	SRR36136477	607438	100148902	164.9	162	84.1	566980	40458	6.66043	20436	20022	40.6324
300	SLO-19T	SAMN53323262	SRR36136556	553842	86342501	155.9	153	84.27	520637	33205	5.99539	16869	16336	31.3979
301	SLO-1T	SAMN53323246	SRR36136329	1253464	208927039	166.7	166	85.51	1171956	81508	6.50262	40706	40802	83.7895
302	SLO-2	SAMN53323186	SRR36136345	776314	127654421	164.4	164	85.03	694662	81652	10.5179	41209	40443	83.1716
303	SLO-20T	SAMN53323263	SRR36136454	953140	151819119	159.3	156	85.68	893146	59994	6.29435	29974	30020	58.6035
304	SLO-21S	SAMN53323198	SRR36136339	583363	93356845	160	157	84.53	554120	29243	5.01283	14563	14680	27.744
305	SLO-21T	SAMN53323264	SRR36136666	548031	84968515	155	152	86.45	518259	29772	5.43254	14737	15035	28.1855
306	SLO-22T	SAMN53323265	SRR36136661	814092	130627022	160.5	158	85.23	746197	67895	8.33997	33956	33939	67.1149
307	SLO-23S	SAMN53323199	SRR36136476	505908	79883837	157.9	155	84.87	467398	38510	7.61206	19100	19410	37.1743
308	SLO-23T	SAMN53323266	SRR36136662	979477	157201000	160.5	159	85.16	896008	83469	8.52179	42022	41447	82.7984
309	SLO-25S	SAMN53323200	SRR36136340	521438	88482184	169.7	168	84.26	490149	31289	6.00052	15568	15721	32.3893
310	SLO-27S	SAMN53323201	SRR36136475	1508197	247445183	164.1	163	84.88	1413831	94366	6.25687	46906	47460	95.0135
311	SLO-28S	SAMN53323202	SRR36136674	792989	135403723	170.8	170	83.92	725965	67024	8.45207	33544	33480	70.6815
312	SLO-29S	SAMN53323203	SRR36136586	740338	122298329	165.2	164	84.56	677169	63169	8.53245	31482	31687	64.3761
313	SLO-2S	SAMN53323189	SRR36136343	864295	146008482	168.9	168	83.88	792038	72257	8.36022	36127	36130	75.9674
314	SLO-2T	SAMN53323247	SRR36136323	720331	124284665	172.5	172	84.6	662720	57611	7.99785	28599	29012	61.9645
315	SLO-3	SAMN53323187	SRR36136344	1202552	178527750	148.5	150	86.35	1073478	129097	10.735	64585	64512	118.992
316	SLO-30S	SAMN53323204	SRR36136472	582074	96932459	166.5	166	84.31	542949	39125	6.72165	19775	19350	39.8248
317	SLO-31S	SAMN53323205	SRR36136468	1319485	210844067	159.8	157	85.03	1212978	106542	8.0743	53135	53407	104.539
318	SLO-32S	SAMN53323206	SRR36136473	711602	112732217	158.4	156	83.62	650198	61404	8.62898	31020	30384	59.613
319	SLO-33S	SAMN53323207	SRR36136467	844729	137243611	162.5	159	85.55	730030	114753	13.5837	57943	56810	115.653
320	SLO-34S	SAMN53323208	SRR36136474	1204262	190620574	158.3	155	85.54	1121840	82422	6.84419	41481	40941	80.1113
321	SLO-35S	SAMN53323209	SRR36136466	1725729	276230637	160.1	157	84.76	1577327	148492	8.60415	74869	73623	145.922
322	SLO-37S	SAMN53323210	SRR36136688	1072581	172087949	160.4	158	84.76	997055	75526	7.04152	37511	38015	74.4084
323	SLO-39S	SAMN53323211	SRR36136680	1937999	309225355	159.6	157	85.26	1812729	125294	6.46504	62810	62484	121.631
324	SLO-3T	SAMN53323248	SRR36136330	997569	170071109	170.5	169	85.28	918485	79084	7.92767	39151	39933	83.3618
325	SLO-4	SAMN53323304	SRR36136641	4634004	725203262	156.5	155	85.85	4090088	544262	11.7441	273720	270542	530.714
326	SLO-40S	SAMN53323212	SRR36136681	3314052	528635779	159.5	156	85.8	2947293	366941	11.0717	184144	182797	362.769
327	SLO-41S	SAMN53323213	SRR36136678	2224047	353693794	159	157	84.67	2029464	194754	8.75607	97395	97359	190.377
328	SLO-42S	SAMN53323214	SRR36136682	1490592	242943076	163	160	85.18	1363464	127183	8.53207	63557	63626	127.875
329	SLO-43S	SAMN53323215	SRR36136677	962158	154454263	160.5	158	85.9	874268	87890	9.13467	44366	43524	87.0329
330	SLO-44S	SAMN53323216	SRR36136683	1377579	223192427	162	159	86.2	1295715	81864	5.9426	41472	40392	80.8906
331	SLO-45S	SAMN53323217	SRR36136676	1299779	204960486	157.7	156	85.05	1234361	65418	5.03301	32675	32743	61.8765
332	SLO-46S	SAMN53323218	SRR36136671	1151127	186999488	162.4	160	84.41	1057454	93673	8.1375	46668	47005	93.8387
333	SLO-47S	SAMN53323219	SRR36136672	1147460	184690998	161	158	84.17	1054383	93077	8.11157	46822	46255	92.0893
334	SLO-49S	SAMN53323220	SRR36136670	718286	115166401	160.3	159	84.72	656987	61299	8.53407	30619	30680	60.6202
335	SLO-4S	SAMN53323190	SRR36136347	1032525	172804733	167.4	166	85.01	925157	107400	10.4014	53997	53403	112.48
336	SLO-4T	SAMN53323249	SRR36136465	701685	117791482	167.9	167	85.48	666697	34988	4.98628	17558	17430	35.8798
337	SLO-51S	SAMN53323221	SRR36136673	721395	119031008	165	162	83.79	621845	99550	13.7997	50021	49529	102.286
338	SLO-54S	SAMN53323222	SRR36136326	1502274	247018665	164.4	162	84.3	1398847	103498	6.8891	52065	51433	104.039
339	SLO-55S	SAMN53323223	SRR36136327	1021618	165314625	161.8	159	85.28	948966	72652	7.11146	36663	35989	72.3789
340	SLO-56S	SAMN53323224	SRR36136675	1663980	274054890	164.7	162	85.67	1529722	134313	8.07152	67740	66573	136.238
341	SLO-57S	SAMN53323225	SRR36136585	677741	109869339	162.1	160	85.07	621073	56668	8.36131	28370	28298	56.4869
342	SLO-58S	SAMN53323226	SRR36136584	232204	38572826	166.1	163	85.03	210505	21699	9.3448	10885	10814	22.3007
343	SLO-59S	SAMN53323227	SRR36136580	494976	88731907	179.3	184	83	446726	48250	9.74795	24188	24062	53.7867
344	SLO-5T	SAMN53323250	SRR36136460	1251183	197940265	158.2	155	85.46	1149267	101952	8.14821	51360	50592	99.478
345	SLO-6	SAMN53323188	SRR36136346	730131	98395594	134.8	133	86.76	641693	88438	12.1126	44474	43964	73.8805
346	SLO-64S	SAMN53323228	SRR36136579	1066103	168668132	158.2	156	85.74	975780	90323	8.47226	45666	44657	87.7275
347	SLO-66S	SAMN53323229	SRR36136581	1717993	285773688	166.3	164	84.28	1578437	139667	8.12914	69958	69709	143.552
348	SLO-67S	SAMN53323305	SRR36136446	3420997	596596520	174.4	179	80.83	3170999	250234	7.31415	125346	124888	267.391
349	SLO-68S	SAMN53323230	SRR36136578	297603	45921700	154.3	151	85.78	271615	25988	8.73244	13114	12874	24.8422
350	SLO-69S	SAMN53323288	SRR36136560	1163686	172338921	148.1	146	87.96	1059697	104050	8.94095	52604	51446	94.9312
351	SLO-6T	SAMN53323251	SRR36136461	1508208	248852010	165	166	85.75	1413221	94987	6.298	47813	47174	96.1033
352	SLO-70S	SAMN53323231	SRR36136582	1087307	176420062	162.3	160	85.15	1016093	71214	6.54958	35389	35825	70.3471
353	SLO-72S	SAMN53323232	SRR36136576	1316717	214040529	162.6	160	85.18	1192822	123921	9.41118	62510	61411	123.727
354	SLO-73S	SAMN53323233	SRR36136566	629487	94999898	150.9	146	87.37	571750	57737	9.17207	28899	28838	53.8088
355	SLO-74S	SAMN53323306	SRR36136445	6311723	1097759461	173.9	180	83.44	5802440	509611	8.07362	255891	253720	547.627
356	SLO-75S	SAMN53323234	SRR36136571	824942	130111365	157.7	154	85.36	758036	66906	8.11039	33294	33612	64.88
357	SLO-77S	SAMN53323235	SRR36136334	1043044	162261159	155.6	152	86.41	945390	97654	9.3624	49029	48625	93.386
358	SLO-78S	SAMN53323236	SRR36136572	433928	70101366	161.6	159	85.37	405846	28082	6.47158	13997	14085	27.6155
359	SLO-79S	SAMN53323237	SRR36136333	446609	70673450	158.2	155	85.76	407715	38894	8.70874	19488	19406	37.9079
360	SLO-7T	SAMN53323252	SRR36136462	1162666	190333423	163.7	163	85.11	1084807	77859	6.69659	39378	38481	78.0769
361	SLO-80S	SAMN53323238	SRR36136573	497776	79554674	159.8	157	85.25	457286	40490	8.13418	20164	20326	39.698
362	SLO-81S	SAMN53323239	SRR36136332	598886	95856301	160.1	157	84.91	549419	49467	8.25984	24684	24783	48.5839
363	SLO-82S	SAMN53323240	SRR36136574	531111	81047572	152.6	150	86.35	491827	39284	7.39657	19646	19638	36.7286
364	SLO-83S	SAMN53323241	SRR36136452	921780	144710825	157	154	86.45	839657	82123	8.90918	41649	40474	79.5278
365	SLO-84S	SAMN53323242	SRR36136453	560941	91160621	162.5	160	84.73	506859	54082	9.6413	27090	26992	54.4811
366	SLO-85S	SAMN53323243	SRR36136325	1033452	150067657	145.2	145	89.21	970712	62740	6.07092	31217	31523	56.3164
367	SLO-86S	SAMN53323244	SRR36136328	1893217	277371293	146.5	145	88.45	1754173	139083	7.34623	69644	69439	126.512
368	SLO-87S	SAMN53323245	SRR36136324	1047946	158894844	151.6	151	88.51	947381	100569	9.59674	49944	50625	95.4166
369	SLO-89S	SAMN53323268	SRR36136663	1772980	253963336	143.2	143	90.24	1553724	219269	12.3672	110389	108880	196.001
370	SLO-8S	SAMN53323191	SRR36136342	898158	155464680	173.1	173	84.55	812501	85657	9.53696	43307	42350	91.7836
371	SLO-90S	SAMN53323269	SRR36136659	1066457	172909999	162.1	160	84.66	987908	78549	7.36542	39344	39205	78.0099
372	SLO-91S	SAMN53323270	SRR36136664	652893	109866289	168.3	166	84.67	596116	56777	8.69622	28408	28369	59.1486
373	SLO-92S	SAMN53323271	SRR36136658	1498070	222877296	148.8	148	89.96	1362514	135560	9.04895	68565	66995	125.932
374	SLO-93S	SAMN53323272	SRR36136657	550581	89077616	161.8	159	86.68	500933	49648	9.01738	25185	24463	49.6221
375	SLO-94S	SAMN53323273	SRR36136575	631846	102863057	162.8	161	84.55	579266	52580	8.32165	26430	26150	52.4765
376	SLO-97S	SAMN53323274	SRR36136567	934943	155176914	166	164	84.16	854103	80840	8.64652	40756	40084	83.0221
377	SLO-9S	SAMN53323192	SRR36136341	955440	158030258	165.4	165	85.04	850224	105270	11.0173	52941	52329	108.5
378	SLO-9T	SAMN53323253	SRR36136458	559143	89695720	160.4	157	85	507944	51199	9.15669	25820	25379	50.648
379	SLO-R17	SAMN53323297	SRR36136312	981384	155545759	158.5	156	85.81	867383	114058	11.6215	57459	56599	112.721
380	SLO-R19	SAMN53323298	SRR36136311	915989	149764371	163.5	161	85.58	851925	64064	6.99397	31946	32118	64.74
381	SLO-R3	SAMN53323296	SRR36136320	766798	125679377	163.9	161	85.61	715593	51205	6.67777	25781	25424	51.6
382	SRB-10	SAMN53323312	SRR36136444	937515	139889914	149.2	150	86.07	840065	97450	10.3945	49125	48325	90.0246
383	SRB-11	SAMN53323313	SRR36136656	939039	129824228	138.3	137	86.01	833118	105973	11.2846	52842	53131	90.7523
384	SRB-12	SAMN53323314	SRR36136651	359105	60154047	167.5	168	84.78	316880	42225	11.7584	21396	20829	43.9854
385	SRB-13	SAMN53323315	SRR36136652	311847	47143234	151.2	152	85.36	279484	32363	10.3778	16126	16237	30.2452
386	SRB-14	SAMN53323316	SRR36136650	327464	53551537	163.5	163	84.66	298118	29346	8.9616	14839	14507	29.6145
387	SRB-15	SAMN53323317	SRR36136653	424316	70201680	165.4	166	84.35	381805	42511	10.0187	21243	21268	43.5342
388	SRB-16	SAMN53323307	SRR36136441	995957	168656270	169.3	168	86.49	870155	125846	12.6351	62980	62866	133.058
389	SRB-17	SAMN53323308	SRR36136440	921743	159910867	173.5	172	85.94	846073	75670	8.20945	38117	37553	81.6105
390	SRB-18	SAMN53323318	SRR36136649	321060	52337083	163	164	84.03	295085	25975	8.09039	12887	13088	26.1957
391	SRB-19	SAMN53323319	SRR36136654	766085	126265059	164.8	166	84.18	702225	63860	8.33589	32135	31725	65.1833
392	SRB-20	SAMN53323320	SRR36136648	452622	76405498	168.8	170	82.82	414837	37785	8.34803	18944	18841	39.4038
393	SRB-21	SAMN53323321	SRR36136655	1283863	185642746	144.6	146	85.59	1171343	112543	8.76581	56711	55832	100.309
394	SRB-22	SAMN53323322	SRR36136300	929582	134474616	144.7	146	85.39	855594	73988	7.95928	37295	36693	65.9236
395	SRB-23	SAMN53323323	SRR36136646	991915	143770355	144.9	146	85.39	920224	71691	7.22753	35807	35884	63.8415
396	SRB-24	SAMN53323309	SRR36136442	979409	169148507	172.7	172	86.26	919253	60156	6.14207	30256	29900	64.03
397	SRB-25	SAMN53323324	SRR36136304	734052	110673537	150.8	151	85.84	677375	56677	7.72112	28334	28343	52.7614
398	SRB-26	SAMN53323325	SRR36136299	824745	122332753	148.3	150	84.94	770855	53890	6.53414	27034	26856	49.1084
399	SRB-27	SAMN53323326	SRR36136643	519987	85505158	164.4	165	83.82	476758	43229	8.31348	21540	21689	43.7864
400	SRB-28	SAMN53323327	SRR36136554	759596	111758826	147.1	148	85.75	701726	57870	7.61852	29089	28781	52.4519
401	SRB-29	SAMN53323328	SRR36136644	850807	132943669	156.3	157	85.62	788870	61937	7.27979	31059	30878	59.709
402	SRB-30	SAMN53323329	SRR36136553	1000082	150640808	150.6	150	86.04	933017	67065	6.70595	33753	33312	61.9715
403	SRB-31	SAMN53323330	SRR36136645	511804	72164924	141	142	85.15	477787	34017	6.64649	17024	16993	29.5463
404	SRB-32	SAMN53323331	SRR36136552	564398	93487895	165.6	166	83.44	510720	53678	9.51066	27048	26630	55.0108
405	SRB-33	SAMN53323332	SRR36136546	482457	70222342	145.6	147	84.76	445582	36875	7.64317	18556	18319	33.1253
406	SRB-34	SAMN53323333	SRR36136548	424779	58984077	138.9	137	86.36	380271	44508	10.4779	22267	22241	38.1835
407	SRB-7	SAMN53323334	SRR36136545	613927	97958566	159.6	159	82.52	515930	97997	15.9623	49359	48638	98.0076
408	SRB-8	SAMN53323310	SRR36136439	1125957	184930762	164.2	162	87.7	997085	128924	11.4496	64378	64546	131.433
409	SRB-9	SAMN53323311	SRR36136443	895100	156645932	175	174	86.38	776068	119154	13.31	59814	59340	129.863
